# Supplementary material for: The Combination of Gold and Silver Food Nanoparticles with Gluten Peptides Alters the Autophagic Pathway in Intestinal Crypt-like Cells
Source: Int J Mol Sci. 2023 Aug 22;24(17):13040. doi: 10.3390/ijms241713040 (PMC10487529; doi:10.3390/ijms241713040)
Supplement: Supplementary file 1 [file ijms-24-13040-s001.zip]

Archive with 1 entries (1 files):
- ijms-2561762-supplementary.pdf
